# Supplementary material for: Lonicera japonica Fermented by Lactobacillus plantarum Improve Multiple Patterns Driven Osteoporosis
Source: Foods. 2024 Aug 23;13(17):2649. doi: 10.3390/foods13172649 (PMC11393950; doi:10.3390/foods13172649)
Supplement: Supplementary file 1 [file foods-13-02649-s001.zip]

Archive with 1 entries (1 files):
- foods-3122402-supplementary.pdf
